# Supplementary material for: Mapping of Functional Metabolic Phenotypes in Acute Myeloid Leukemia
Source: Cancer Med. 2025 May 19;14(10):e70950. doi: 10.1002/cam4.70950 (PMC12086641; doi:10.1002/cam4.70950)
Supplement: Supplementary file 1 — Data S1. [file CAM4-14-e70950-s001.xlsx]

## Sheet: Suppl data article
Patient	Sex	Age	Hb	Fab	Fab_2	CD34	CD34_2	Cytogen	Cytogen_2	Flt3	FLT3_2	NPM-1	NPM-1_2	OCR basal	OCR oligo	OCR OXPOS	OCR oligo %	OCR OXPHOS %	ECAR basal	ECAR oligo	ECAR OXPHOS	ECAR oligo %	ECAR OXPHOS %	GLC-CO2	GLU-CO2
1	f	42	9.2	M5	M4-5	1	neg	Normal	Norm	wt	wt	INS	mut	18.0417	5.01939	13.0224	0.222575	0.777425	11.4729	13.3799	1.90701	1.1686	0.168598	0.0080146	0.0156021
2	m	35	6.2	M2	M2	96	pos	Normal	Norm	wt	wt	wt	wt	NA	NA	NA	NA	NA	NA	NA	NA	NA	NA	NA	NA
3	f	59	10.1	M5	M4-5	4	neg	Normal	Norm	ITD	mut	INS	mut	34.6836	21.2705	13.4131	0.659494	0.340506	9.99209	11.2927	1.30061	1.09793	0.0979261	0.00617164	0.0419337
4	f	29	8.6	M5	M4-5	79	pos	Normal	Norm	ITD+Asp835	mut	wt	wt	24.1162	7.30693	16.8092	0.255194	0.744806	6.66336	9.42404	2.76068	1.44159	0.441592	0.00840888	0.0322476
5	f	60	9.5	M5	M4-5	3	neg	Normal	Norm	ITD	mut	INS	mut	40.326	10.3621	29.964	0.255887	0.744113	17.5911	22.4822	4.89113	1.27872	0.27872	0.0109756	0.0229408
6	m	58	9.6	M5	M4-5	82	pos	Normal	Norm	wt	wt	wt	wt	18.0876	9.36992	8.71771	0.508596	0.491404	3.69808	4.79713	1.09905	1.29854	0.298541	0.00647165	0.0163181
7	m	65	10.5	M5	M4-5		NA	Multiple	Adv	wt	wt	INS	mut	22.2377	10.2903	11.9474	0.515512	0.484488	10.5609	12.8534	2.29251	1.20629	0.206295	0.00944403	0.0222643
8	m	78	11.7	M4	M4-5	neg	neg	+8	Norm	wt	wt	INS	mut	25.9329	13.4849	12.448	0.51825	0.48175	5.33539	8.09164	2.75625	1.56218	0.562176	0.00665905	0.0210315
9	f	68	7.1	M5	M4-5	neg	neg	Normal	Norm	wt	wt	INS	mut	11.696	7.54335	4.15261	0.572206	0.427794	7.48413	7.30822	-0.175901	0.985022	-0.0149775	0.00486623	0.0167954
10	f	78	9.9	M1	M0-1	neg	neg	Normal	Norm	ITD	mut	INS	mut	20.5863	2.40107	18.1853	0.0300407	0.969959	3.663	6.61006	2.94705	1.85304	0.853042	0.057694	0.00758368
11	m	60	6.1	M4	M4-5	pos	pos	del9	Norm	ITD	mut	wt	wt	27.9024	8.86527	19.0371	0.32735	0.67265	4.57607	8.00903	3.43296	1.80716	0.807159	0.00719003	0.0323428
12	m	64	8.8	M5	M4-5	neg	neg	Normal	Norm	wt	wt	INS	mut	NA	NA	NA	NA	NA	NA	NA	NA	NA	NA	NA	NA
13	f	79	11.3	NA	NA	hetero	pos	Normal	Norm	ITD	mut	INS	mut	28.0538	10.6831	17.3706	0.389921	0.610079	7.69531	12.0884	4.39313	1.57366	0.573664	0.00776893	0.0288467
14	m	41	8	M1	M0-1	pos	pos	t(8;21) del9-20 -22 -3mar	Int	wt	wt	wt	wt	27.727	9.86855	17.8585	0.358428	0.641572	6.93891	10.3905	3.45157	1.49373	0.493726	0.0132744	0.0762903
15	f	71	8.8	M0	M0-1	Negativ	neg	Normal	Norm	wt	wt	INS	mut	12.693	5.35567	7.33736	0.546135	0.453865	3.14485	4.36049	1.21565	1.39928	0.399284	0.00525353	0.0201465
16	f	55	7.4	M2	M2	neg	neg	Normal	Norm	ITD	mut	INS	mut	15.9249	7.14296	8.78192	0.440691	0.559309	4.04606	5.64394	1.59787	1.59512	0.595122	0.00437274	0.00838278
17	m	42	10	M2	M2	hetero	pos	Normal	Norm	ITD	mut	wt	wt	19.6044	11.2505	8.35391	0.559379	0.440621	6.17194	7.10014	0.9282	1.1575	0.157503	NA	NA
18	f	46	10.3	M2	M2	pos	pos	Trisomi 13	Norm	wt	wt	wt	wt	14.5928	4.79815	9.79462	0.249653	0.750347	2.49887	3.29741	0.798535	1.36091	0.360909	0.00457888	0.0144784
19	m	87	8.2	M1	M0-1	pos	pos	del20	Norm	wt	wt	wt	wt	25.1478	9.0081	16.1397	0.361335	0.638665	4.85835	8.82865	3.9703	1.81841	0.81841	0.0265067	0.0343589
20	m	19	12.7	M5	M4-5	neg	neg	t(10;11)	Adv	wt	wt	wt	wt	30.5439	21.6744	8.86942	0.710834	0.289166	16.057	20.4345	4.37751	1.28571	0.285708	0.0171036	0.0155474
21	f	63	10.8	M1	M0-1	pos	pos	Normal	Norm	wt	wt	wt	wt	24.4323	13.1729	11.2595	0.507719	0.492281	3.54133	6.5177	2.97637	1.8529	0.852899	0.00552214	0.0228563
22	m	60	14	M5	M4-5		NA	t(10;11), +8	Adv	wt	wt	wt	wt	58.0379	25.658	32.38	0.455672	0.544328	9.65555	17.9612	8.30561	1.95317	0.953167	0.0317023	0.0290016
23	f	33	9.9	M1	M0-1	pos	pos	t(8;21)	Int	wt	wt	wt	wt	NA	NA	NA	NA	NA	NA	NA	NA	NA	NA	NA	NA
24	f	62	9.6	M2	M2	subpop	neg	Normal	Norm	ITD	mut	INS	mut	25.0229	11.6343	13.3886	0.463242	0.536758	4.90305	8.0314	3.12835	1.64198	0.641976	0.00358564	0.0176904
25	m	32	9.8	M2	M2	pos	pos	Normal	Norm	wt	wt	wt	wt	NA	NA	NA	NA	NA	NA	NA	NA	NA	NA	NA	NA
26	m	74	12.2	M2	M2	pos	pos	Normal	Norm	wt	wt	wt	wt	21.7296	11.7479	9.9817	0.542402	0.457598	3.43165	5.68078	2.24913	1.63829	0.638293	0.00386362	0.00701051
27	m	65	10.6	M4	M4-5	neg	neg	Normal	Norm	wt	wt	INS	mut	24.2134	10.1696	14.0438	0.424219	0.575781	6.07404	8.37099	2.29695	1.40191	0.401914	0.00609684	0.0147668
28	m	73	9.5	M2	M2	pos	pos	inv16	Int	wt	wt	wt	wt	29.4211	14.8124	14.6087	0.45207	0.54793	6.41568	9.99122	3.57554	1.5627	0.562703	0.0108069	0.0312689
29	f	55	10.7	M5	M4-5	neg	neg	Normal	Norm	ITD	mut	INS	mut	52.6723	24.6398	28.0325	0.467086	0.532914	17.5908	20.6431	3.05238	1.17426	0.174261	0.121826	0.013835
30	f	50	12	M2	M2	pos	pos	-7, t(3;3)	Adv	wt	wt	wt	wt	15.3162	3.85002	11.4662	0.248097	0.751903	6.16169	8.54655	2.38487	1.36585	0.365849	0.00501184	0.0149639
31	m	48	12.4	M4	M4-5	pos	pos	Normal	Norm	wt	wt	wt	wt	19.8362	4.13767	15.6985	0.18678	0.81322	2.30104	4.81156	2.51052	2.11063	1.11063	NA	NA
32	f	95	10.4	M4	M4-5	svak	neg	Normal	Norm	wt	wt	wt	wt	21.1194	11.4565	9.66286	0.541259	0.458741	2.91561	5.18596	2.27034	1.78346	0.783458	NA	NA
33	f	56	8	M4	M4-5	pos	pos	Inv(16)	Int	wt	wt	wt	wt	17.0891	10.7526	6.33645	0.883175	0.116825	7.26971	7.90877	0.639065	1.10057	0.100569	NA	NA
34	f	45	8.4	M1	M0-1	6	neg	Normal	Norm	wt	wt		NA	NA	NA	NA	NA	NA	NA	NA	NA	NA	NA	0.0557376	0.000671211
35	f	41	9	M1	M0-1	74	pos	t(1;13)	Norm	wt	wt		NA	19.6945	10.4469	9.24764	0.524635	0.475365	5.18573	6.84448	1.65875	1.3205	0.3205	0.035318	0.0177023
36	m	67	7.8	M4	M4-5	pos	pos	Complex	Adv	ITD (lav ratio)	mut	wt	wt	10.3569	8.38082	1.97613	0.850169	0.149831	6.22825	7.64603	1.41777	1.2304	0.230396	NA	NA
37	m	29	7.5	M4	M4-5	pos	pos	normal	Norm	ITD 3 bp (høy ratio)	mut	wt	wt	12.4228	9.03474	3.38807	0.647852	0.352148	1.89485	2.91216	1.01732	1.54582	0.545819	0.0143346	0.00674216
38	m	71	9.7	NA	NA		NA	+ 8 del9q	Norm	wt	wt	wt	wt	23.647	4.79584	18.8512	0.172963	0.827037	6.47785	8.7947	2.31686	1.36677	0.366768	0.0393756	0.0175016
39	m	58	9.2	M2	M2		NA	Inv(3;3), del5	Adv	wt	wt	wt	wt	21.4499	6.72453	14.7254	0.288894	0.711106	8.34019	12.2795	3.93927	1.47247	0.472473	NA	NA
40	m	67	7.3	M2	M2	pos	pos	t(3;8), del7	Adv	wt	wt	wt	wt	38.665	10.5553	28.1097	0.272217	0.727783	6.14594	11.2401	5.09416	1.82757	0.82757	NA	NA
41	m	55	8.7	M4	M4-5	hetro	pos	Normal	Norm	ITD	mut	INS	mut	35.3318	16.505	18.8268	0.474186	0.525814	8.80262	12.4824	3.67973	1.41642	0.416417	NA	NA
42	m	39	11.3	M2	M2	pos	pos	Del7q	Norm	wt	wt	wt	wt	15.6969	6.65541	9.04151	0.439059	0.560941	2.28624	2.50799	0.221742	1.13148	0.13148	NA	NA
43	f	86	7.3	M1	M0-1	pos	pos	Complex	Adv	wt	wt	wt	wt	NA	NA	NA	NA	NA	NA	NA	NA	NA	NA	NA	NA
44	m	79	8.4	M4	M4-5	Neg	neg	t(8;16)	Adv	Wt	wt	Wt	wt	59.6322	39.3263	20.3059	0.658457	0.341543	10.4218	13.2421	2.82027	1.27142	0.271416	NA	NA
45	f	82		M4	M4-5	Neg	neg	Normal	Norm	Wt	wt	INS	mut	32.434	16.9087	15.5253	0.528124	0.471876	8.22436	11.8577	3.63334	1.44273	0.442733	0.0731527	0.0236918
46	f	69	10.9	M1	M0-1	Svak	neg	Normal	Norm	ITD (ratio: 0,86)	mut	INS	mut	12.3089	4.54299	7.76593	0.387383	0.612617	2.74276	3.92028	1.17752	1.44271	0.442707	0.00312338	0.0056979
